# Supplementary material for: An Algal Nutrient‐Replete, Optimized Medium for Fast Growth and High Triacylglycerol Accumulation
Source: Plant Direct. 2025 Sep 12;9(9):e70106. doi: 10.1002/pld3.70106 (PMC12426764; doi:10.1002/pld3.70106)
Supplement: Supplementary file 4 — Table S1: All media compositions used in the study through optimization. [file PLD3-9-e70106-s006.xlsx]

## Sheet: Media (molarity)
# Supplemental Table S1. Former medium and media design progression through optimization to C. zofingiensis growth progression. Final column is the optimized CORE medium
							Cell color key
Former Media				Media Design Progression		Change from previous medium	Source compound not present	Finalized Optimized Concentration
		Bristols + Chu's + Proteose		The media adjustments tested in paper are presented in order of modifications	See Design rationale below each media column	ADJ		Ratio Gradient of Internal ionome					Buffer & pH Optimizaton	Nitrogen Source Boost	Finalized Medium
	Source (mM)	Proteose Medium		Macronutrients (adaptations to Bristols)	Source (mM)	ADJ	ADJ.2xMgS	P14	M10	M10.2Ca	M14	M10 Simplified	M10 HEPES	M10 HEPES N boost	CORE Medium
Macronutrients (Bristols)	NaNO3	2.94			NaNO3	20	20	2.88328	22.7179	22.7179	50.3	22.5	22.5	45	45
	MgSO4 * 7H2O	0.3			MgSO4 * 7H2O	0.6	1.2	0.295634	2.32936	2.32936	5.15745	2.5	2.5	2.5	2.5
					K2SO4			0.19 *	1.52528	1.52528	3.37713	1.5	1.5	1.5	1.5
	K2HPO4	0.43			K2HPO4	4.512	4.512	0.707658	5.70778	5.70778	12.3454	5.71	5.71	5.71	5.71
	KH2PO4	1.29			KH2PO4	0.231	0.231	0.0362298	0.29222	0.29222	0.632043	0.29	0.29	0.29	0.29
	CaCl2 *2H2O	0.17			CaCl2 *2H2O	0.17	0.17	0.0101852	0.0802515	0.160503	0.177685	0.08	0.08	0.08	0.08
	NaCl	0.43			NaCl	0.43	0.43	**
	Source (µM)	Proteose Medium		Micronutrients (chelated stock solutions developed Kropat 2011)	Source (µM)	ADJ	ADJ.2xMgS	P14	M10	M10.2Ca	M14	M10 Simplified	M10 HEPES	M10 HEPES N boost	CORE Medium
Micronutrients (Chu's)	Fe (undefined)	~0.1 (*)			Fe(III)-EDTA	50	50	26.7829	211.027	211.027	467.237	200	200	200	50
	MnCl2 * 4H2O	0.13			Mn(II)-EDTA	7.5	7.5	1.8237	14.3693	14.3693	31.8152	15	15	15	15
	CuSO4 * 5H2O	0.16			Cu(II)-EDTA	2	2	1.49958	11.8155	11.8155	26.1607	12	12	12	12
	ZnSO4 * 7H2O	0.31			Zn(II)-EDTA	5	5	2.27359	17.914	17.914	39.6636	17.5	17.5	17.5	17.5
	Na2MoO4 * 2H2O	0.1			(NH4)6Mo7O24	0.0285	0.0285	0.00728235	0.057	0.057	0.127043	0.057	0.057	0.057	0.057
	Na2EDTA	0.27			Na2EDTA	25	25	25	25	25	25	25	25	25	25
					Na2SeO3	0.1	0.1	0.0042655	0.0336087	0.0336087	0.0744132	0.025	0.025	0.025	0.025
	H3BO3	19.98			*
	CoCl2 * 6H2O	0.17			**
pH		7.6		pH		8 *	8	8	8	8	8	8	7.5	7.5	7.5
		**		Organic Buffer									20 mM HEPES	20 mM HEPES	20 mM HEPES
Organic Supplement	Proteose Peptone	1 (g/L)			***
				Media Design Rationale		N boost: Maintain green pigment during +Glc. S & P Boost compensates for these elements loss in +Glc. Micronutrient boost: allows metal chelate levels to be comparable to Kropat 2011	MgS was doubled to test further increase in S content and if S content changes growth impacts. Performed same growth as ADJ	The internal ionome of autotrophic C.zofingiensis cells is chosen to be 3X excess of estimated biomass to achieve day 14 photoautotrophic cultures biomass (P14), day 10 of +Glc culture biomass (5 days after +Glc treatment, M10), or day 14 +Glc cultures biomass (9 days after +Glc, M14). Calcium was doubled in M10 (M10.2Ca) to confirm low internal Ca of C.zofingiensis was not due to environmetal co…				M10 was ideal nutrient composition,M10 Simplified is just M10 where the concentration is rounded.	pH of 7.5 and 8 have no difference in growth changes. HEPES is an effective buffer that does not impact concentration	Nitrate is increased with no cost to growth to improve excess N levels for +Glc growth	Iron is reduced from 200 to 50 to improve internal consistensy during photoautrophic growth phase
Comments on starred cell notes		* iron estimation came from Proteose Peptone (BD 211684) product evaluation and may not be accurate		Comments on starred cell notes	*Borate is removed, not present in green algae	* pH 8 was chosen because C.zofingiensis grows well in alkaline solutions. Further replicates found now difference between pH 8.5		* K2SO4 was added to medium because cells have higher S than Mg
		**Only Phosphate buffer is used in original medum			**Cobalt is removed			** NaCl supplement from Bristols removed from media and was shown to not impact growth rates
					***Proteose peptone was no longer be used in medium optimizations media to make all nutrient sources defined
					to make future medium defined, we remove
					peptone subunit

## Sheet: Media (mass per L)
# Supplemental Table S1. Former medium and media design progression through optimization to C. zofingiensis medium. Data is same as sheet1 but reported as g/L. Final column is the optimized CORE medium
Former Media				Media Design Progression
		Bristols + Chu's + Proteose		The media adjustments tested in paper are presented in order of modifications	See Design rationale below each media column	ADJ		Ratio Gradient of Internal ionome					Buffer & pH Optimizaton	Nitrogen Source Boost	Finalized Medium
	Source (g / L)	Proteose Medium		Macronutrients (adaptations to Bristols)	Source (g / L)	ADJ	ADJ.2xMgS	P14	M10	M10.2Ca	M14	M10 Simplified	M10 HEPES	M10 HEPES N boost	CORE Medium
Macronutrients (Bristols)	NaNO3	0.249871			NaNO3	1.6998	1.6998	0.24505	1.9308	1.9308	4.275	1.91227	1.91227	3.82455	3.82455
	MgSO4 * 7H2O	0.073941			MgSO4 * 7H2O	0.147882	0.295764	0.0728649	0.574117	0.574117	1.27116	0.616175	0.616175	0.616175	0.616175
		0			K2SO4			0.0331094	0.265795	0.265795	0.588499	0.26139	0.26139	0.26139	0.26139
	K2HPO4	0.0748974			K2HPO4	0.7859	0.7859	0.12326	0.994181	0.994181	2.15031	0.994568	0.994568	0.994568	0.994568
	KH2PO4	0.175556			KH2PO4	0.0314368	0.0314368	0.00493051	0.0397682	0.0397682	0.0860147	0.0394661	0.0394661	0.0394661	0.0394661
	CaCl2 *2H2O	0.0249917			CaCl2 *2H2O	0.0249917	0.0249917	0.00149733	0.0117978	0.0235955	0.0261215	0.0117608	0.0117608	0.0117608	0.0117608
	NaCl	0.0251292			NaCl	0.0251292	0.0251292
	Source (mg / L)	Proteose Medium		Micronutrients (chelated stock solutions developed Kropat 2011)	Source (mg / L)**	ADJ	ADJ.2xMgS	P14	M10	M10.2Ca	M14	M10 Simplified	M10 HEPES	M10 HEPES N boost	CORE Medium
Micronutrients (Chu's)	Fe (undefined)	NA			Fe(III)-EDTA	13.515	13.515	7.23941	57.0407	57.0407	126.294	54.06	54.06	54.06	13.515
	MnCl2 * 4H2O	0.0252			Mn(II)-EDTA	1.48432	1.48432	0.360929	2.84383	2.84383	6.29655	2.96865	2.96865	2.96865	2.96865
	CuSO4 * 5H2O	0.0392			Cu(II)-EDTA	0.34096	0.34096	0.255648	2.0143	2.0143	4.45988	2.04576	2.04576	2.04576	2.04576
	ZnSO4 * 7H2O	0.088			Zn(II)-EDTA	1.4377	1.4377	0.653748	5.151	5.151	11.4049	5.03195	5.03195	5.03195	5.03195
	Na2MoO4 * 2H2O	0.0252			(NH4)6Mo7O24	0.00958198	0.00958198	0.0024484	0.019164	0.019164	0.0427132	0.019164	0.019164	0.019164	0.019164
	Na2EDTA	0.1			SUM Na2EDTA**	31.9399	31.9399	20.2685	101.878	101.878	215.365	97.9212	97.9212	97.9212	42.4465
					Na2SeO3	0.017294	0.017294	0.000737675	0.00581228	0.00581228	0.012869	0.0043235	0.0043235	0.0043235	0.0043235
	H3BO3	1.236
	CoCl2 * 6H2O	0.04
pH		7.6		pH		8	8	8	8	8	8	8	7.5	7.5	7.5
		**		Organic Buffer (g/L)									4.77 ( HEPES)	4.77 ( HEPES)	4.77 ( HEPES)
Organic Supplement	Proteose Peptone	1 (g/L)				*Note: The EDTA chelated stock solutions are pre-made according to recipe provided in the Appendix and Kropat et al. 2011. While the original salt sources of metal are listed, they should not be added directly to the media as mentioned
						** EDTA concentrations are listed here as the sum of all chelate complex concentrations (whereas additional edta is listed in the concentration tab

## Sheet: Stock Chemical Catalog
Compound	Compound Name	Molecular Weight (g/mol)	Catalog Number
NaNO₃	Sodium nitrate	84.99	Fisher BP360
MgSO₄·7H₂O	Magnesium sulfate heptahydrate	246.47	Sigma 230391
K₂HPO₄	Dipotassium hydrogen phosphate	174.18	Sigma P3786
KH₂PO₄	Monopotassium phosphate	136.09	Sigma P0662
CaCl₂·2H₂O	Calcium chloride dihydrate	147.01	BioBasic CD0050
NaCl	Sodium chloride	58.44	Fisher S271
Proteose Peptone	Proteose peptone	—	BD 211684
K₂SO₄	Potassium sulfate	174.26	Sigma P9458
FeCl₃·6H₂O	Iron(III) chloride hexahydrate	270.3	Fisher 196690050
MnCl₂·4H₂O	Manganese(II) chloride tetrahydrate	197.91	Fisher M209525G
CuCl₂·2H₂O	Copper(II) chloride dihydrate	170.48	Fisher AAA1606430
ZnSO₄·7H₂O	Zinc sulfate heptahydrate	287.54	Sigma Z4750
Na₂EDTA (Dihydrate)	Disodium EDTA dihydrate	372.24	Fisher PI17892
(NH₄)₆Mo₇O₂₄·4H₂O	Ammonium heptamolybdate tetrahydrate	1235.86	Fisher AAA1376630
Na₂SeO₃	Disodium selenite	172.94	Fisher AA1423914
HEPES	HEPES buffer	238.3	Fisher BP310-500
H₃BO₃	Boric acid	61.83	Fisher BP168-1
CuSO₄·5H₂O	Copper(II) sulfate pentahydrate	249.68	Fisher BP346-500
CoCl₂·6H₂O	Cobalt(II) chloride hexahydrate	237.93	Sigma C2644
Na2CO3	Sodium bicarbonate	84.007	VWR 71003-466
