# Supplementary material for: An Algal Nutrient‐Replete, Optimized Medium for Fast Growth and High Triacylglycerol Accumulation
Source: Plant Direct. 2025 Sep 12;9(9):e70106. doi: 10.1002/pld3.70106 (PMC12426764; doi:10.1002/pld3.70106)
Supplement: Supplementary file 5 — Table S2: Statistical reporting of elemental content differences between No Glc vs. +Glc cells. [file PLD3-9-e70106-s004.xlsx]

## Sheet: Vol_ICP_report
# Supplemental Table S2. Results of statistics of Welch's 2-tailed t-test comparing 10^7 atoms µm^-3 mL^-1 between Glc and No Glc cultures in ADJ medium
element	mean_+Glc	mean_No_Glc	se_+Glc	se_No_Glc	p.value	df
S	0.993917	3.00973	0.0773567	0.0732549	2.36902e-12	15.9527
Mn	0.0022147	0.0104739	0.000161964	0.000282964	2.82749e-12	12.7339
Fe	0.0172419	0.178666	0.00184255	0.00678843	2.04296e-09	9.17238
Cu	0.00205105	0.0096223	0.000128392	0.000517635	1.85895e-07	8.98064
Zn	0.00449954	0.0123668	0.000479265	0.000797414	1.14041e-06	13.1126
K	2.01462	4.50566	0.246545	0.12069	1.28326e-06	11.6259
Mg	1.15713	1.79475	0.133344	0.0520797	0.00111873	10.3852
Ca	0.0169996	0.05158	0.00209393	0.00751439	0.00153986	9.23494
P	3.95786	4.4652	0.526406	0.118149	0.372106	8.80397
Se	2.66571e-05	2.8072e-05	3.49711e-06	2.96558e-06	0.761728	15.584
Mo	3.48427e-05	3.66204e-05	6.43176e-06	2.48322e-06	0.801589	10.3332
