# Supplementary material for: An Algal Nutrient‐Replete, Optimized Medium for Fast Growth and High Triacylglycerol Accumulation
Source: Plant Direct. 2025 Sep 12;9(9):e70106. doi: 10.1002/pld3.70106 (PMC12426764; doi:10.1002/pld3.70106)
Supplement: Supplementary file 6 — Table S3: Statistical reporting of linear models showing internal concentration as a function of external concentration per element. [file PLD3-9-e70106-s001.xlsx]

## Sheet: SNORM_Concentration_Day_lm_resu
# Supplemental Table S3. Statistics report of linear model of internal concentration (mmol mol S^-1 ) as a function of media concentration of that same element (µM)
element	stats report
Mg	β= -0.005, SE = 0.021, t(58) = -0.24, p = 0.813, R^2= 0.001
P	β= 0.044, SE = 0.034, t(64) = 1.3, p = 0.2, R^2= 0.026
K	β= 0.017, SE = 0.009, t(64) = 1.98, p = 0.052, R^2= 0.058
Ca	β= -0.137, SE = 0.186, t(64) = -0.74, p = 0.463, R^2= 0.008
Mn	β= -0.034, SE = 0.012, t(58) = -2.9, p = 5.3e-03, R^2= 0.127
Fe	β= 0.501, SE = 0.118, t(64) = 4.24, p = 7.3e-05, R^2= 0.219
Cu	β= 0.11, SE = 0.042, t(64) = 2.65, p = 0.01, R^2= 0.099
Zn	β= 0.013, SE = 0.035, t(64) = 0.38, p = 0.706, R^2= 0.002
